# Supplementary material for: A novel strategy for creating a new system of third‐generation hybrid rice technology using a cytoplasmic sterility gene and a genic male‐sterile gene
Source: Plant Biotechnol J. 2020 Aug 27;19(2):251–60. doi: 10.1111/pbi.13457 (PMC7868973; doi:10.1111/pbi.13457)
Supplement: Supplementary file 5 — Table S2 The percentage of red fluorescent seeds in the total hybrid seeds produced by the maintainer line 9311‐3B crossing with the sterile line 9311‐3A. [file PBI-19-251-s001.xlsx]

## Sheet: Sheet1
Table S2 The percentage of red fluorescent seeds in the total hybrid seeds produced by the maintainer line 9311-3B crossing with the sterile line 9311-3A
No	Paternal/Maternal	Number of red fluorescent seeds/total number of seeds produced by 9311-3A pollinated by 9311-3B	Percent of red fluorescent seeds (%)
1	9311-3B/9311-3A	33/23420	0.1409
2	9311-3B/9311-3A	23/13670	0.1683
3	9311-3B/9311-3A	32/22357	0.1431
Average			0.1507
